# Supplementary material for: Prognostic Value of 18F-FDG PET/CT-Derived Secondary Lymphoid Organ Ratios and Hematologic Inflammation Markers in Advanced Non-Small Cell Lung Cancer Treated with Nivolumab
Source: J Clin Med. 2026 Jan 19;15(2):798. doi: 10.3390/jcm15020798 (PMC12841796; doi:10.3390/jcm15020798)
Supplement: Supplementary file 1 [file jcm-15-00798-s001.zip]

Archive with 1 entries (1 files):
- jcm-4041695-SI.pdf
